# Supplementary material for: Endoscopic Ultrasound for Nodal Staging in Patients with Resectable Cholangiocarcinoma
Source: J Clin Med. 2025 Oct 24;14(21):7545. doi: 10.3390/jcm14217545 (PMC12609811; doi:10.3390/jcm14217545)
Supplement: Supplementary file 1 [file jcm-14-07545-s001.zip]

Archive with 1 entries (1 files):
- jcm-3910172-supplementary.pdf
